# Supplementary material for: Flaxseed Oil Alleviates Trimethyltin-Induced Cell Injury and Inhibits the Pro-Inflammatory Activation of Astrocytes in the Hippocampus of Female Rats
Source: Cells. 2024 Jul 11;13(14):1184. doi: 10.3390/cells13141184 (PMC11274492; doi:10.3390/cells13141184)
Supplement: Supplementary file 1 [file cells-13-01184-s001.zip]

Archive with 1 entries (1 files):
- cells-3055757-supplementary.pdf
